# Supplementary material for: Effectiveness of a Nature Sports Program on Burnout Among Nursing Students: A Clinical Trial
Source: Healthcare (Basel). 2025 Oct 2;13(19):2510. doi: 10.3390/healthcare13192510 (PMC12524089; doi:10.3390/healthcare13192510)
Supplement: Supplementary file 1 [file healthcare-13-02510-s001.zip]

Archive with 1 entries (1 files):
- healthcare-3864298-supplementary.pdf
